# Supplementary material for: Prospective Measures of Adherence by Questionnaire, Low Immunosuppression and Graft Outcome in Kidney Transplantation
Source: J Clin Med. 2021 May 10;10(9):2032. doi: 10.3390/jcm10092032 (PMC8125965; doi:10.3390/jcm10092032)
Supplement: Supplementary file 1 [file jcm-10-02032-s001.zip]

Archive with 1 entries (1 files):
- jcm-1174822-supplementary.pdf
